# Supplementary material for: GC-AG Introns Features in Long Non-coding and Protein-Coding Genes Suggest Their Role in Gene Expression Regulation
Source: Front Genet. 2020 May 15;11:488. doi: 10.3389/fgene.2020.00488 (PMC7242645; doi:10.3389/fgene.2020.00488)
Supplement: Supplementary file 1 [file Data_Sheet_1.xlsx]

## Sheet: Table_S1
Table S1 - GENCODE datasets used in the analyses
		#lncRNAs		#PCGs
Human	Genes	15778		19836
(GENCODE v27)	Transcripts	27908		55358
	Exons	84490		580507
Mouse	Genes	12374		21963
(GENCODE M16)	Transcripts	17266		43798
	Exons	46877		437586

## Sheet: Table_S2
Table S2 - Number of genes transcribed from the forward and reverse DNA strands
		#Forward (%)	#Reverse (%)	#Total
Human	lncRNAs	8015 (50.8)	7763 (49.2)	15778
	PCGs	10030 (50.6)	9806 (49.4)	19836
Mouse	lncRNAs	6318 (51.1)	6056 (48.9)	12374
	PCGs	10967 (49.9)	10996 (50.1)	21963

## Sheet: Table_S3
Table S3 - LncRNAs and PCGs chromosomal distribution and density
Human							Mouse
Chr	Mb	#lncRNAs	lncRNAs/Mb	#PCGs	PCGs/Mb		Chr	Mb	#lncRNAs	lncRNAs/Mb	#PCGs	PCGs/Mb
1	249.0	1268	5.1	2040	8.2		1	195.5	1095	5.6	1200	6.1
2	242.2	1091	4.5	1249	5.2		2	182.1	715	3.9	1843	10.1
3	198.3	735	3.7	1072	5.4		3	160.0	862	5.4	1005	6.3
4	190.2	686	3.6	747	3.9		4	156.5	488	3.1	1327	8.5
5	181.5	916	5.0	882	4.9		5	151.8	1128	7.4	1261	8.3
6	170.8	674	3.9	1035	6.1		6	149.7	773	5.2	1115	7.4
7	159.3	641	4.0	902	5.7		7	145.4	948	6.5	2022	13.9
8	145.1	767	5.3	668	4.6		8	129.4	725	5.6	1039	8.0
9	138.4	507	3.7	769	5.6		9	124.6	824	6.6	1213	9.7
10	133.8	606	4.5	728	5.4		10	130.7	751	5.7	1019	7.8
11	135.1	784	5.8	1279	9.5		11	122.1	508	4.2	1638	13.4
12	133.3	948	7.1	1033	7.8		12	120.1	600	5.0	644	5.4
13	114.4	425	3.7	323	2.8		13	120.4	744	6.2	836	6.9
14	107.0	548	5.1	611	5.7		14	124.9	534	4.3	905	7.2
15	102.0	682	6.7	590	5.8		15	104.0	316	3.0	780	7.5
16	90.3	927	10.3	858	9.5		16	98.2	169	1.7	669	6.8
17	83.3	929	11.2	1185	14.2		17	95.0	208	2.2	1062	11.2
18	80.4	504	6.3	268	3.3		18	90.7	119	1.3	523	5.8
19	58.6	702	12.0	1468	25.0		19	61.4	124	2.0	718	11.7
20	64.4	394	6.1	540	8.4		X	171.0	182	1.1	948	5.5
21	46.7	321	6.9	234	5.0		Y	91.7	561	6.1	183	2.0
22	50.8	370	7.3	439	8.6
X	156.0	283	1.8	840	5.4
Y	57.2	70	1.2	63	1.1

## Sheet: Table_S4
Table S4 - Statistical parameters of genes and transcripts length (in base pair)
		lncRNAs				PCGs
		Mean	Median	SEM (*)		Mean	Median	SEM (*)		p-value (**)
Human	Genes	24422	4261	517		67517	27032	932		<2.2x10-16
	Transcripts	1028	636	11		2855	2216	11		<2.2x10-16
Mouse	Genes	15045	3588	339		48610	17172	774		<2.2x10-16
	Transcripts	1390	935	13		2869	2351	12		<2.2x10-16
(*) Standard error of the mean
(**) Wilcoxon test comparing the means between lncRNAs and PCGs

## Sheet: Table_S5
Table S5 - Number of transcripts containing different number of exons
	Human					Mouse
N. of Exons	#lncRNAs	cum% (*)	#PCGs	cum% (*)		#lncRNAs	cum% (*)	#PCGs	cum% (*)
1	3911	14.01	1582	2.86		4187	24.25	2808	6.41
2	9461	47.91	3046	8.36		5223	54.50	3470	14.33
3	6418	70.91	4417	16.34		3661	75.70	3795	23.00
4	3918	84.95	5020	25.41		2352	89.33	3874	31.84
5	2044	92.27	4704	33.90		928	94.70	3381	39.56
6	1033	95.98	4224	41.54		401	97.02	2921	46.23
7	477	97.69	3526	47.90		218	98.29	2516	51.98
8	268	98.65	3186	53.66		102	98.88	2197	56.99
9	127	99.10	2840	58.79		70	99.28	2060	61.70
10	64	99.33	2689	63.65		33	99.47	1959	66.17
11	53	99.52	2407	68.00		23	99.61	1659	69.96
12	44	99.68	2061	71.72		20	99.72	1414	73.19
13	15	99.73	1857	75.07		6	99.76	1311	76.18
14	16	99.79	1639	78.03		4	99.78	1216	78.96
15	6	99.81	1465	80.68		7	99.82	1010	81.26
16	7	99.84	1218	82.88		1	99.83	900	83.32
17	8	99.86	1024	84.73		3	99.84	753	85.04
18	7	99.89	910	86.37		4	99.87	683	86.60
19	4	99.90	788	87.80		3	99.88	585	87.93
20-40	21	99.98	5994	98.63		17	99.98	4638	98.52
>40	6	100.00	761	100.00		3	100.00	648	100.00
Total	27908		55358			17266		43798
(*) cumulative percentage

## Sheet: Table_S6
Table S6 - Statistical parameters of exons and introns length (in base pair)
	Human
	lncRNAs					PCGs
	#	Mean	Median	SEM (*)		#	Mean	Median	SEM (*)		p-value (**)
First exons	23997	221	141	2		53776	261	177	1		>2.2x10-16
Inner exons	32585	148	115	1		471373	148	121	1		>2.2x10-16
Last exons	23997	499	286	5		53776	1320	733	7		>2.2x10-16
Total	80579	274	154	2		580507	272	131	1		>2.2x10-16
First introns	23997	12666	2684	194		53776	15251	3650	159		>2.2x10-16
Inner introns	32585	13881	2633	191		471373	5402	1530	25		>2.2x10-16
Total	56582	13367	2646	137		525149	6410	1631	28		>2.2x10-16
	Mouse
	lncRNAs					PCGs
	#	Mean	Median	SEM (*)		#	Mean	Median	SEM (*)		p-value (**)
First exons	13079	263	162	3		40990	254	176	2		>2.2x10-16
Inner exons	16532	162	125	2		352798	150	123	1		>2.2x10-16
Last exons	13079	701	376	9		40990	1422	932	8		>2.2x10-16
Total	46877	511	184	3		437586	287	133	1		>2.2x10-16
First introns	13079	8651	1957	185		40990	13707	3084	185		>2.2x10-16
Inner introns	16532	7644	1650	156		352798	4434	1309	22		>2.2x10-16
Total	29611	8089	1769	120		393517	5396	1400	31		>2.2x10-16
(*) Standard error of the mean
(**) Wilcoxon test comparing the means between lncRNAs and PCGs

## Sheet: Table_S7
Table S7 - Replication analysis in different human lncRNAs datasets
	PCGs (*)	GENCODE	FANTOM5	NONCODE	BIGTranscriptome	LncBook	MITranscriptome	LNCipedia
Genes	19836	15778	27919	96308	14158	156605	63615	56946
Transcipts	55358	27908	89998	172216	26732	267648	175772	127802
Exons	580507	84490	251338	429240	87454	678280	540316	357620
Introns	525149	56582	161340	257020	61018	410630	364544	229818
GT-AG	517730 (98.6%)	54667 (96.6%)	152276 (94.4%)	166310 (64.7%)	55255 (90.5%)	333364 (81.2%)	339731 (93.2%)	192129 (83.6%)
GC-AG	4351 (0.8%)	1683 (3.0%)	4198 (2.6%)	5942 (2.3%)	1547 (2.5%)	11633 (2.8%)	12769 (3.5%)	5185 (2.3%)
others	3068 (0.6%)	232 (0.4%)	4866 (3.0%)	84768 (33.0%)	4216 (6.9%)	65633 (16.0%)	12044 (3.3%)	32504 (14.1%)
p-value (**)		>2.2x10-16	>2.2x10-16	>2.2x10-16	>2.2x10-16	>2.2x10-16	>2.2x10-16	>2.2x10-16
First introns GC-AG	665 (1.2%)	1000 (4.2%)	2195 (3.5%)	3764 (3.3%)	915 (3.7%)	7589 (3.9%)	7207 (4.8%)	2962 (2.9%)
Inner introns GC-AG	3686 (0.8%)	683 (2.1%)	2003 (2.0%)	2178 (1.5%)	632 (1.8%)	4044 (1.9%)	5562 (2.6%)	2223 (1.7%)
p-value (***)	>2.2x10-16	>2.2x10-16	>2.2x10-16	>2.2x10-16	>2.2x10-16	>2.2x10-16	>2.2x10-16	>2.2x10-16
GC-AG introns length (****)	4907 (194)	7500 (490)	8397 (407)	7168 (343)	6380 (495)	6435 (202)	6687 (167)	6716 (271)
First introns	8999 (648)	6700 (600)	8169 (600)	5536 (322)	6192 (678)	5387 (221)	6162 (217)	5878 (327)
Inner introns	4165 (197)	8666 (827)	8648 (544)	9988 (749)	6652 (712)	8404 (403)	7366 (261)	7832 (458)
GT-AG introns length	6420 (28)	13367 (141)	15296 (90)	11683 (74)	12809 (134)	14968 (59)	16929 (59)	12407 (70)
First introns	15335 (162)	12923 (201)	14516 (137)	11154 (102)	13098 (206)	13859 (80)	16181 (85)	11485 (95)
Inner introns	5411 (25)	13995 (194)	15784 (119)	12089 (104)	12615 (177)	15892 (84)	17424 (80)	13115 (101)
p-value (*****)	>2.2x10-16	>2.2x10-16	>2.2x10-16	>2.2x10-16	>2.2x10-16	>2.2x10-16	>2.2x10-16	>2.2x10-16
(*) Data for protein-coding genes (PCGs) as determined in the Gencode v.27 dataset
(**) Chi-square test p-values of the comparison between GC-AG or GT-AG prevalence in PCGs and lncRNAs from different datasets
(***) Chi-square test p-values of the comparison between the prevalence of GC-AG introns in first or inner position in each datasets
(****) Mean of the length in bp (SEM)
(*****) Wilcoxon test p-values of the comparison of the means length of GC-AG and GT-AG introns

## Sheet: Table_S8
Table S8 - Replication analysis in the mouse lncRNAs NONCODE dataset
	PCGs (*)	GENCODE	NONCODE
Genes	21963	12374	87774
Transcipts	43798	17266	131697
Exons	437586	46877	279438
Introns	393517	29611	147741
GT-AG	388973 (98.8%)	28586 (96.6%)	70954 (48.0%)
GC-AG	3217 (0.8%)	570 (1.9%)	2528 (1.7%)
others	1598 (0.4%)	455 (1.5%)	74259 (50.3%)
p-value (**)		>2.2x10-16	>2.2x10-16
First introns GC-AG	472 (1.2%)	309 (2.4%)	1656 (2.3%)
Inner introns GC-AG	2745 (0.8%)	261 (0.4%)	872 (1.1%)
p-value (***)	>2.2x10-16	>2.2x10-16	>2.2x10-16
GC-AG introns length (****)	5056 (301)	7049 (726)	6005 (477)
First introns	15933 (1639)	8619 (1182)	6415 (763)
Inner introns	3186 (192)	5190 (734)	5227 (582)
GT-AG introns length	5384 (31)	7953 (116)	6748 (65)
First introns	13606 (187)	8507 (183)	6899 (95)
Inner introns	4437 (27)	7523 (148)	6608 (89)
p-value (*****)	>2.2x10-16	>2.2x10-16	>2.2x10-16
(*) Data for protein-coding genes (PCGs) as determined in the Gencode m16 dataset
(**) Chi-square test p-values of the comparison between GC-AG or GT-AG prevalence in PCGs and lncRNAs from different datasets
(***) Chi-square test p-values of the comparison between the prevalence of GC-AG introns in first or inner position in each datasets
(****) Mean of the length in bp (SEM)
(*****) Wilcoxon test p-values of the comparison of the means length of GC-AG and GT-AG introns

## Sheet: Table_S9
Table S9 - Number of GC-AG introns in first and inner positions in different organisms
	Human
	lncRNAs				PCGs
	#	#GC-AG	%		#	#GC-AG	%
First	23997	1000	4.17		53776	665	1.23
Inner	32585	683	2.10		471373	3686	0.78
Total	56582	1683	2.97		525149	4351	0.83
	Mouse
	lncRNAs				PCGs
	#	#GC-AG	%		#	#GC-AG	%
First	13079	309	2.36		40990	472	1.15
Inner	16532	261	1.58		352798	2745	0.78
Total	29611	570	1.92		393788	3217	0.82
	Drosophila
	lncRNAs				PCGs
	#	#GC-AG	%		#	#GC-AG	%
First	865	16	1.85		27746	317	1.14
Inner	369	5	1.36		123361	746	0.60
Total	1234	21	1.70		151107	1063	0.70
	C. elegans
	lncRNAs				PCGs
	#	#GC-AG	%		#	#GC-AG	%
First	304	7	2.30		33353	201	0.60
Inner	151	2	1.32		172616	988	0.57
Total	455	9	1.98		205969	1189	0.58

## Sheet: Table_S10
Table S10 - Statistical parameters of GC-AG and GT-AG introns length (in base pair)
		Human
		lncRNAs				PCGs
		#	Mean	SEM (*)		#	Mean	SEM (*)
GC-AG introns	First	1000	6700	600		665	8999	648
	Inner	683	8666	827		3686	4165	197
	Total	1683	7500	490		4351	4907	194
GT-AG introns	First	22904	12923	201		52587	15335	162
	Inner	31763	13995	194		465143	5411	25
	Total	54667	13367	141		517730	6420	28
		Mouse
		lncRNAs				PCGs
		#	Mean	SEM (*)		#	Mean	SEM (*)
GC-AG introns	First	309	8619	1182		472	15933	1639
	Inner	261	5190	734		2745	3186	192
	Total	570	7049	726		3217	5056	301
GT-AG introns	First	12489	8507	183		40180	13606	187
	Inner	16097	7523	148		348793	4437	27
	Total	28586	7953	116		388973	5384	31
(*) Standard error of the mean

[truncated: 10 more sheets: Table_S11, Table_S12, Table_S13, Table_S14, Table_S15, Table_S16, Table_S17, Table_S18, Table_S19, Table_S20]
